# Supplementary material for: The phosphorylation of a WD40-repeat protein negatively regulates flavonoid biosynthesis in Camellia sinensis under drought stress
Source: Hortic Res. 2024 May 5;11(7):uhae136. doi: 10.1093/hr/uhae136 (PMC11237189; doi:10.1093/hr/uhae136)
Supplement: Web_Material_uhae136 [file web_material_uhae136.zip]

Archive with 2 entries (2 files):
- 4.25 Supplementary  information.docx
- Supplimental Data Set2024.3.30.xlsx
