# Supplementary material for: The phosphorylation of a WD40-repeat protein negatively regulates flavonoid biosynthesis in Camellia sinensis under drought stress
Source: Hortic Res. 2024 May 5;11(7):uhae136. doi: 10.1093/hr/uhae136 (PMC11237189; doi:10.1093/hr/uhae136)
Supplement: Web_Material_uhae136 [file web_material_uhae136.zip › Supplimental Data Set2024.3.30.xlsx]

## Sheet: Supplimental Data Set_1
	Supplemental Data 1. The variation in phenolic content of tea leaves after 20% PEG simulated drought treatment for 0-48 hours.
		A											B					C					D
	Component Name	0h	4h C	8h C	12h C	24h C	48h C	4h T	8h T	12h T	24h T	48h T	4h C/0h	8h C/0h	12h C/0h	24h C/0h	48h C/0h	4h T/0h	8h T/0h	12h T/0h	24h T/0h	48h T/0h	4h T/4h C	8h T/8h C	12h T/12h C	24h T/24h T	48h T/48h C
Phenolic acids and their derivatives	QA	1.00191e+07	8043912	9.95506e+06	11193644	1.67721e+07	10530675	9368427	9.90261e+06	9.00843e+06	6981032	5.60565e+06	0.802858	0.993608	1.11723	1.67402	1.05106	0.935057	0.988373	0.899125	0.696772	0.559497	1.16466	0.994731	0.80478	0.416228	0.532317
	CAH	6.18584e+06	5.18747e+06	5.92566e+06	5810062	7.04532e+06	6477843	4.76644e+06	5.52966e+06	6.66861e+06	6.16623e+06	6699451	0.838605	0.95794	0.939252	1.13894	1.04721	0.770541	0.893923	1.07805	0.996831	1.08303	0.918837	0.933172	1.14777	0.875225	1.03421
	QA-1	1.61387e+06	1.60576e+06	1293627	1159745	986644	1115307	1.14894e+06	972375	1.02638e+06	896046	697946	0.99497	0.801566	0.718609	0.611351	0.691074	0.711914	0.60251	0.63597	0.555214	0.432466	0.715513	0.751666	0.885001	0.908176	0.625788
	5-CQA	580719	590535	452720	484826	306806	447137	347619	308785	397187	306715	242216	1.0169	0.779586	0.834872	0.528321	0.769972	0.598601	0.531729	0.683957	0.528163	0.417097	0.588651	0.682066	0.819236	0.999702	0.541705
	3-O-GQA	1.21714e+06	1.22895e+06	957820	843356	660021	722427	815281	697869	732120	636308	504500	1.00971	0.786944	0.6929	0.542272	0.593544	0.669833	0.573368	0.601509	0.522789	0.414496	0.663394	0.728602	0.868104	0.964072	0.698341
	4-CQA	28113.1	26268.3	24242.7	23310.3	16559.3	20889	19494.7	18906	18279.3	16800.7	16647	0.93438	0.862326	0.829162	0.589025	0.743034	0.693436	0.672497	0.650206	0.597609	0.592143	0.742136	0.779865	0.784173	1.01457	0.796927
	5-p-CoQA	932321	873385	801413	776309	662906	591084	652930	644005	676753	569973	522120	0.936786	0.859589	0.832663	0.711028	0.633992	0.700328	0.690755	0.72588	0.611349	0.560022	0.747586	0.803587	0.871758	0.85981	0.883327
	4-p-CoQA	1.92276e+06	1.86969e+06	1.58433e+06	1657781	1.27503e+06	1.43729e+06	1351911	1216317	1.57181e+06	1.06982e+06	905995	0.9724	0.823991	0.862189	0.663127	0.747515	0.703111	0.63259	0.817475	0.556397	0.471196	0.723067	0.767715	0.948138	0.83905	0.630349
	4/5-p-CoQA	1.05386e+06	992056	901020	1084623	951314	878734	611352	544311	740857	467589	363519	0.941354	0.85497	1.02919	0.902694	0.833823	0.580107	0.516493	0.702993	0.443691	0.344941	0.616248	0.604106	0.683055	0.491519	0.413685
	GA	1.22765e+06	1005213	1200215	2.36075e+06	359709	1233359	3.67865e+06	4018078	3.86929e+06	2328722	1.91366e+06	0.818813	0.977656	1.92299	0.293007	1.00465	2.99651	3.27299	3.1518	1.8969	1.55881	3.65957	3.3478	1.63901	6.4739	1.55158
Hydrolyzable tannins	bG	2.28704e+06	2119112	1989301	1.96117e+06	3.08113e+06	2.96434e+06	969232	901301	638090	486244	249966	0.926573	0.869814	0.857513	1.34721	1.29615	0.423793	0.39409	0.279002	0.212608	0.109297	0.457376	0.453074	0.325362	0.157813	0.0843241
	DGG	274985	252020	242009	228502	150302	203089	241473	154167	236710	174539	164959	0.916488	0.88008	0.830962	0.546581	0.738546	0.878133	0.560638	0.860811	0.634722	0.599885	0.95815	0.637031	1.03592	1.16126	0.812251
	Trigalloyl glucose	227031	177645	230181	150245	86060	138957	199567	106060	178754	117276	87297.7	0.78247	1.01387	0.66178	0.379067	0.612063	0.879029	0.467161	0.787355	0.516564	0.384518	1.1234	0.460768	1.18975	1.36272	0.628234
	strictinin	138697	132345	116873	108517	22073	102018	62529.3	45751.7	94355.3	64326.7	39335.3	0.954203	0.842648	0.782406	0.159146	0.735546	0.450834	0.329868	0.680299	0.463793	0.283606	0.472472	0.391466	0.869496	2.91427	0.385572
Catechins	EGCG	5.71983e+07	51221360	51538415	5.16881e+07	43208174	4.76113e+07	4.17945e+07	3.96624e+07	3.99409e+07	3.65873e+07	33680719	0.895504	0.901047	0.903664	0.755409	0.832389	0.730694	0.693418	0.698288	0.639656	0.588841	0.815958	0.769569	0.77273	0.846767	0.70741
	ECG	3.70723e+07	33623549	3.29768e+07	3.25303e+07	23813137	30881869	2.57905e+07	2.34551e+07	24448224	2.3514e+07	2.0408e+07	0.906973	0.889527	0.877484	0.642344	0.833018	0.695681	0.632686	0.659475	0.634275	0.550491	0.767036	0.711261	0.751553	0.987438	0.660839
	EACG	276746	269977	227247	264563	114680	182371	170574	125021	156369	135462	111063	0.975538	0.821138	0.955975	0.414385	0.658982	0.616356	0.451753	0.565026	0.489479	0.401318	0.631811	0.550155	0.591047	1.18122	0.608997
	EGC	5.12693e+07	4.69303e+07	4.51715e+07	4.64571e+07	4.23927e+07	43722142	3.70187e+07	3.85711e+07	3.63493e+07	3.37823e+07	3.26373e+07	0.915369	0.881063	0.906139	0.826864	0.852794	0.722044	0.752323	0.708988	0.658919	0.636586	0.788801	0.853881	0.782427	0.79689	0.746471
	EC	7.72878e+06	7.06745e+06	6816236	7064846	6.32585e+06	7036632	5.45472e+06	5.89904e+06	5415049	5.23542e+06	4.76148e+06	0.914433	0.881929	0.914096	0.818479	0.910445	0.705767	0.763256	0.700634	0.677393	0.616071	0.771808	0.865439	0.766478	0.827624	0.67667
	GC	1.68033e+06	1.39195e+06	1626682	1593936	1700512	2.01267e+06	1243853	1.54659e+06	1222790	1.23422e+06	1148911	0.828379	0.968071	0.948583	1.01201	1.19778	0.740242	0.920405	0.727707	0.734511	0.68374	0.893603	0.950762	0.767151	0.725795	0.570839
	C	7.63816e+06	6.97068e+06	6.74985e+06	7.07821e+06	6262946	7.03896e+06	5.42659e+06	5849967	5380301	5.16058e+06	4.68498e+06	0.912612	0.883701	0.926691	0.819955	0.921553	0.710458	0.765887	0.704398	0.675632	0.613365	0.778488	0.866681	0.760121	0.823986	0.665578
Proanthocyanidins	Proanthocyanidin B2-	49444.8	42523.7	46295	52442.3	56740	48507	41223.3	41349.7	46325.3	41983.3	30596	0.860023	0.936297	1.06062	1.14754	0.981034	0.833725	0.83628	0.93691	0.849095	0.618791	0.969421	0.893178	0.883358	0.739925	0.630754
	Proanthocyanidin B2	143617	127012	130975	135017	113317	134598	115167	130638	111885	111913	95475.3	0.884382	0.911978	0.94012	0.789022	0.937205	0.801903	0.909632	0.779051	0.77925	0.664793	0.906738	0.997427	0.828671	0.987616	0.709335
	Proanthocyanidin B3	1.66597e+06	1440173	1552617	1.76334e+06	1.81723e+06	1.49938e+06	1309545	1.24911e+06	1.36162e+06	1212608	765389	0.864464	0.931959	1.05845	1.09079	0.900002	0.786055	0.74978	0.817313	0.727868	0.459425	0.909297	0.804521	0.772182	0.667284	0.510471
	Proanthocyanidin B4	403196	339260	385043	388265	440069	375518	309610	324228	316013	310204	220011	0.841428	0.954978	0.96297	1.09145	0.931353	0.767889	0.804145	0.783772	0.769363	0.545668	0.912603	0.842056	0.813911	0.704897	0.585887
	Proanthocyanidin B1	170392	152919	153163	181572	202114	160213	135251	131947	132569	123609	76021	0.897455	0.898885	1.06561	1.18617	0.940262	0.793766	0.774374	0.778026	0.72544	0.446154	0.884464	0.861483	0.73012	0.611581	0.4745
	GCG-GC	173373	145920	165584	137818	141073	118200	118851	129533	113268	94111.3	64295.3	0.841653	0.955077	0.794923	0.813699	0.68177	0.685525	0.747136	0.653319	0.542826	0.37085	0.814498	0.782278	0.821864	0.667109	0.543952
	GC-C	218555	183205	209443	194306	201046	194721	160400	185070	161062	155513	125602	0.838259	0.95831	0.889049	0.919891	0.890948	0.733913	0.846789	0.736942	0.711554	0.574694	0.87552	0.883628	0.82891	0.77352	0.645037
	C-GCG	28402	25955	25080.3	21616.3	16306.7	19191.7	19618	18276	20120.3	19536.7	17592.7	0.913844	0.883048	0.761085	0.574138	0.675715	0.690726	0.643476	0.708412	0.687862	0.619416	0.755847	0.728698	0.930793	1.19808	0.916683
	EGC-C	222776	187050	213176	198737	203397	202000	163229	189340	163771	156909	122655	0.839636	0.956911	0.892094	0.913013	0.906742	0.732707	0.849915	0.735137	0.704335	0.550578	0.872649	0.888186	0.824059	0.77144	0.607205
Flavonols	M-3-O-gal	2.13278e+07	19063769	1.92518e+07	15446929	1.67524e+07	1.19464e+07	1.649e+07	1.65425e+07	1.45929e+07	1.44717e+07	1.47941e+07	0.893844	0.902659	0.724261	0.785473	0.56013	0.773169	0.77563	0.684216	0.678537	0.693651	0.864993	0.859273	0.944709	0.863858	1.23837
	M-3-O-glc	1.30582e+07	1.15976e+07	11860498	9.16806e+06	1.03369e+07	6820608	1.02441e+07	1.04043e+07	8.59199e+06	8.61245e+06	9.01613e+06	0.888147	0.90828	0.702093	0.7916	0.522324	0.784495	0.796762	0.657977	0.659544	0.690458	0.883294	0.87722	0.937166	0.833179	1.3219
	M-3-O-gal-rha-glc	146653	137078	126410	128084	91092.3	102369	102317	88891.7	104810	99298.7	68705	0.934707	0.861967	0.873381	0.62114	0.698036	0.697681	0.606134	0.714678	0.677098	0.468486	0.746417	0.703199	0.818289	1.09009	0.671148
	M-3-O-glc-gal	712225	636599	642997	496505	570997	425917	516226	530177	508286	482152	493829	0.893818	0.9028	0.697119	0.801709	0.598009	0.724808	0.744395	0.713659	0.676966	0.693362	0.810912	0.82454	1.02373	0.844404	1.15945
	M-3-O-glc-rha-glc	148713	136479	130747	130839	93008.3	103902	100111	89508.7	105219	89972.3	70131.3	0.917735	0.879194	0.879812	0.625422	0.698678	0.673183	0.601889	0.707532	0.605007	0.471589	0.733527	0.684593	0.804185	0.967358	0.674974
	Q-3-O-gal	1.97333e+07	1.698e+07	18470613	12966389	12743657	10499698	12629646	1.27335e+07	11132408	1.14072e+07	6.92776e+06	0.860474	0.936014	0.657083	0.645795	0.532081	0.640018	0.645281	0.564144	0.57807	0.35107	0.743797	0.689393	0.858559	0.895129	0.659805
	Q-3-O-glu	1.97017e+07	1.69162e+07	1.84775e+07	12934513	1.26288e+07	10511166	1.25327e+07	1.24256e+07	10949247	1.12369e+07	6.92275e+06	0.858615	0.937864	0.656516	0.641	0.533515	0.636121	0.630685	0.55575	0.57035	0.351378	0.740868	0.67247	0.846514	0.889783	0.658609
	Q-3-O-gal-rha-glc	1.23058e+06	1.03446e+06	1.17641e+06	1.06124e+06	984447	911371	924493	910530	784112	782309	519770	0.84063	0.955987	0.862394	0.799989	0.740606	0.751269	0.739922	0.637191	0.635726	0.42238	0.893697	0.773988	0.738862	0.794668	0.570317
	Q-3-O-glc-rha-glc	1.82468e+06	1.46261e+06	1815993	1.36121e+06	1850690	1.18866e+06	1489816	1.57417e+06	1.10353e+06	1.23754e+06	903894	0.80157	0.995241	0.745999	1.01426	0.651437	0.816482	0.86271	0.604782	0.678222	0.495372	1.0186	0.866835	0.8107	0.668689	0.760429
	K-3-O-gal	2.17492e+06	2.34736e+06	1.56005e+06	1.57177e+06	473733	1.16809e+06	1.26886e+06	828420	1519841	1.13626e+06	772245	1.07928	0.717289	0.72268	0.217816	0.537073	0.583403	0.380896	0.698802	0.522436	0.355068	0.540546	0.531022	0.966959	2.39852	0.661116
	K-3-0-glc	3.70166e+06	3771892	2.87854e+06	2574087	1.14097e+06	1.80084e+06	2.1046e+06	1.5363e+06	2.34528e+06	1.88945e+06	1.29178e+06	1.01897	0.777634	0.695387	0.308232	0.486496	0.568556	0.415029	0.633574	0.510434	0.348972	0.557969	0.533707	0.91111	1.65601	0.717317
	K-3-O-glc-rha-glc	7.2553e+06	7.0008e+06	6.03541e+06	5.35391e+06	3547267	4.00737e+06	5.20347e+06	4031942	5.32619e+06	4.52874e+06	3.66766e+06	0.964923	0.831861	0.73793	0.488921	0.552336	0.717195	0.555724	0.73411	0.624198	0.505515	0.743267	0.668048	0.994824	1.27669	0.91523
	K-3-O-gal-rha-glc	4.69433e+06	4.6421e+06	3.79248e+06	3742589	1.79997e+06	2.92363e+06	3.32102e+06	2.6007e+06	3395960	2.74e+06	2.44209e+06	0.988874	0.807886	0.797258	0.383436	0.622801	0.707454	0.55401	0.723418	0.583684	0.520222	0.715414	0.685753	0.907383	1.52225	0.835294
Others	A-6-C-glc-8-C-ara	1.51052e+06	1136974	1.57653e+06	1.41961e+06	2197573	1.5608e+06	1362952	1717214	1.17077e+06	1.6144e+06	1826269	0.752702	1.0437	0.939816	1.45484	1.03328	0.902304	1.13683	0.775073	1.06877	1.20903	1.19875	1.08923	0.824708	0.734629	1.17009
	vitexin	527537	365185	582507	556593	973833	596357	538610	683362	432007	614630	650590	0.692246	1.1042	1.05508	1.846	1.13046	1.02099	1.29538	0.818914	1.16509	1.23326	1.4749	1.17314	0.776164	0.631145	1.09094
	Isovitexin	313083	213757	348602	328699	597037	362130	334570	433244	256646	375512	379125	0.682747	1.11345	1.04988	1.90696	1.15666	1.06863	1.3838	0.819738	1.1994	1.21094	1.56519	1.2428	0.780794	0.628959	1.04693
	caffeine	4.38511e+07	4.28102e+07	3.59605e+07	3.93415e+07	2.56124e+07	3.27857e+07	31514131	26343489	33771014	3.27755e+07	2.88586e+07	0.976262	0.820058	0.897161	0.584076	0.747658	0.718662	0.600748	0.770128	0.747427	0.658103	0.736136	0.732568	0.858406	1.27967	0.880219
	L-theanine	945321	853714	844447	729441	919841	670190	645563	874004	649246	546352	519179	0.903094	0.893291	0.771633	0.973046	0.708954	0.682903	0.924558	0.6868	0.577953	0.549209	0.756182	1.035	0.890061	0.593963	0.774675
		Note:A, The raw data of LC-MS peak area of compounds in the treatment group and control group. The data represent the average of three biological replicates. B, the ratio of the control vs. 0h data. C,the ratio of the treatment vs. 0h data. D. the ratio of the treatment vs. the control data. Abbreviation explanation: C, control; T,treatment. Compound abbreviations refer to our previous literature…

## Sheet: Supplimental Data Set_2
	Supplimental Data 2. The variation in catechin content of tea leaves after 20% PEG simulated drought treatment for 0-48 hours.
	½ MS 0h						½ MS 48h						½ MS+PEG 48h
	mg/g DW	1	2	3	AVG		mg/g DW	1	2	3	AVG		mg/g DW	1	2	3	AVG
	C	9.07797	8.94819	9.38666	9.13761		C	8.08832	8.74996	8.41745	8.41858		C	5.44606	5.78775	5.54759	5.5938
	GC	0.674088	0.680542	0.70305	0.685893		GC	0.818114	0.833781	0.804591	0.818829		GC	0.462936	0.485366	0.47167	0.473324
	EC	9.15598	9.0983	9.49055	9.24828		EC	8.22835	8.5256	8.49915	8.4177		EC	5.5869	5.84514	5.6305	5.68751
	EGC	40.7687	40.7301	41.8835	41.1274		EGC	35.0738	35.2165	34.9788	35.0897		EGC	26.2711	27.1129	25.2815	26.2218
	ECG	14.5139	14.7317	15.1003	14.782		ECG	12.7084	12.5174	11.6915	12.3058		ECG	8.06426	8.24991	8.03455	8.11624
	EGCG	67.5037	68.6658	69.5491	68.5729		EGCG	57.0697	57.8817	56.2539	57.0684		EGCG	40.1812	41.22	39.6539	40.3517
	Sum	141.694	142.855	146.113	143.554		Sum	121.987	123.725	120.645	122.119		Sum	86.0125	88.701	84.6198	86.4444

## Sheet: Supplimental Data Set_3
	Supplemental Data 3. The variation in phenolic content of tea leaves from pot-grown tea plants with non-irrigation for 7-8 days.
		A				B
	Component Name	7d_T	7d_C	8d_T	8d_C	7d_T/7d_C	8d_T/8d_C
Phenolic acids and their derivatives	QA	2.26375e+07	3.17412e+07	1.88255e+07	2.39257e+07	0.71319	0.78683
	CAH	1.10021e+07	1.10548e+07	1.20261e+07	1.19225e+07	0.995232	1.00869
	QA-1	713050	1840138	634639	1.19319e+06	0.387498	0.531883
	5-CQA	49620.3	110964	47997.7	76607.3	0.447175	0.626541
	3-O-GQA	237293	623775	211580	403028	0.380415	0.524977
	4-CQA	15573.7	24223.3	17679.3	21060.8	0.64292	0.839441
	5-p-CoQA	48679.7	86856.3	55184	74953.3	0.560462	0.736245
	4-p-CoQA	52009	84723.3	57903.3	74871.3	0.613869	0.773371
	4/5-p-CoQA	#DIV/0!	#DIV/0!	#DIV/0!	#DIV/0!	#DIV/0!	#DIV/0!
	GA	507841	1380131	628661	941666	0.367966	0.667604
Hydrolyzable tannins	bG	1015745	1194020	1.00649e+06	1.18057e+06	0.850693	0.852543
	DGG	54531.3	90920.7	61728.7	55304.3	0.599768	1.11616
	Trigalloyl glucose	451532	616218	327713	405613	0.732748	0.807944
	strictinin	220197	247115	195140	226097	0.891072	0.863082
Catechins	EGCG	4.81364e+07	54078213	4.71076e+07	5.12009e+07	0.890125	0.920053
	ECG	3.25694e+07	4.46257e+07	37545959	4.51552e+07	0.729834	0.831487
	EACG	95743	156525	140788	163755	0.611677	0.859747
	EGC	4.06602e+07	39147356	3.18719e+07	3.76851e+07	1.03864	0.845743
	EC	3817630	4550096	3.40325e+06	4.87806e+06	0.839022	0.697664
	GC	2.61758e+06	3223978	1726446	2.54364e+06	0.811909	0.67873
	C	3759167	4.42374e+06	3.29899e+06	4.75725e+06	0.849772	0.693467
Proanthocyanidins	Proanthocyanidin B2-	59595.3	86909.3	64404	89203.8	0.685718	0.721987
	Proanthocyanidin B2	878762	858488	830063	852316	1.02362	0.973891
	Proanthocyanidin B3	1.2159e+06	2.20609e+06	1525910	2.28124e+06	0.551158	0.668895
	Proanthocyanidin B4	518701	763431	565874	785664	0.679434	0.720249
	Proanthocyanidin B1	147539	271684	233513	326720	0.543056	0.714719
	GCG-GC	304264	443934	211338	348711	0.685381	0.606055
	GC-C	598361	1037633	506392	805008	0.57666	0.629052
	C-GCG	17695.3	34685.3	19843.3	30639.8	0.510168	0.647632
	EGC-C	617239	1.06831e+06	516462	829469	0.57777	0.622641
Flavonols	M-3-O-gal	930342	694218	541093	472005	1.34013	1.14637
	M-3-O-glc	964655	699081	572666	476048	1.37989	1.20296
	M-3-O-gal-rha-glc	25177.7	30310	17727.7	24495	0.830672	0.723726
	M-3-O-glc-gal	50253	57790	32151	43703.5	0.86958	0.735662
	M-3-O-glc-rha-glc	26493.7	33174.7	19624.7	25870	0.798611	0.758588
	Q-3-O-gal	221832	291246	241308	301611	0.761665	0.800064
	Q-3-O-glu	218044	280780	233312	295478	0.776566	0.78961
	Q-3-O-gal-rha-glc	7292	12697.7	7088	10627	0.574279	0.66698
	Q-3-O-glc-rha-glc	7927	12913	7484.33	10944.2	0.613877	0.683865
	K-3-O-gal	31746	49536	49267.7	64224.8	0.640867	0.767112
	K-3-0-glc	89447.3	98513	64254.3	65159.7	0.907975	0.986106
	K-3-O-glc-rha-glc	223526	347502	190838	211972	0.643238	0.900296
	K-3-O-gal-rha-glc	240999	514507	435875	669486	0.468407	0.651059
Others	A-6-C-glc-8-C-ara	2.46742e+06	2791423	2.2789e+06	2.79621e+06	0.88393	0.814998
	vitexin	218950	273528	227959	341403	0.800466	0.667711
	Isovitexin	58094.7	98123.7	56525.7	88887.2	0.592056	0.635926
	caffeine	4.97718e+07	5.16876e+07	5.23603e+07	4.69493e+07	0.962934	1.11525
	L-theanine	206955	167655	189571	165716	1.23441	1.14395
Note:A, The raw data of LC-MS peak area of compounds in the treatment group and control group. The data represent the average of three biological replicates. B, the ratio of the treatment groupl vs. The control group data. Abbreviation explanation: C, control; T,treatment. Compound abbreviations refer to our previous literature (Zhuang, Juhua et al. Food chemistry,305 (2020): 125507. doi:10.1016/…

## Sheet: Supplimental Data Set_4
Supplimental Data 4. The expression FPKM value of genes in flavonoid biosynthesis pathway of tea plant under drought stress by simulation of 20%PEG4000 for 24h, 48h, 72h.
	Gene Number	Acess Number in TPIA	PEG-0h	PEG-24h	PEG-48h	PEG-72h
	PALa	TEA023243	25.0704	3.37428	8.75618	2.34429
	PALb	TEA003137	6.13641	13.0984	12.9485	37.6602
	PALc	TEA024587	39.6157	253.56	133.267	48.2858
	PALd	TEA034008	17.5604	62.8996	44.1158	19.233
	PALe	TEA014056	34.0822	81.2651	80.3324	99.2936
	PALf	TEA003374	43.9807	94.1827	64.3463	37.7006
	C4Ha	TEA014864	119.367	105.452	112.185	59.1821
	C4Hb	TEA034001	44.6302	25.1682	28.956	64.8134
	C4Hc	TEA016772	0.70223	3.13452	1.30348	0.617273
	4CLa	TEA025906	22.0933	67.3001	61.203	88.9827
	4CLb	TEA027829	19.9485	120.379	148.47	240.658
	4CLc	TEA034012	16.9524	8.90909	16.6998	10.4503
	CHSa	TEA023340	228.916	32.8666	63.7357	20.256
	CHSb	TEA023333	41.1299	10.0811	12.3926	38.7148
	CHSc	TEA034042	496.689	55.5472	149.184	28.9423
	CHIa	TEA013101	66.45	16.3034	27.013	14.448
	CHIb	TEA034003	58.9186	9.7467	18.2665	3.00045
	CHIc	TEA033031	192.541	18.7386	37.6737	3.53391
	CHId	TEA018689	6.0379	1.45	2.94091	0.819786
	F3Ha	TEA023790	269.953	36.7678	73.4407	18.0003
	F3Hb	TEA034016	0.61578	1.73648	2.62249	1.57748
	DFRa	TEA032730	60.1584	15.0167	19.1486	5.2145
	DFRb	TEA023829	2.4509	0.340992	0.408979	0.418685
	F3'H	TEA006847	124.258	47.5612	65.4439	31.3993
	F3'5'Ha	TEA013315	151.468	8.85747	29.07	10.1995
	F3'5'Hb	TEA026296	6.40922	7.86786	4.50202	6.72731
	LARa	TEA027582	192.996	18.3142	30.5583	6.85599
	LARb	TEA026458	24.467	1.69283	0.300776	0
	LARc	TEA021535	14.1499	18.578	19.4179	12.3494
	ANRa	TEA022960	384.546	26.7464	44.9927	9.54501
	ANRb	TEA009266	58.6329	22.234	21.7745	9.16961
	ANSa	TEA010322	25.4186	6.53802	18.2951	22.2036
	FLSa	TEA006643	106.45	21.3889	29.9632	15.1266
	FLSb	TEA010328	9.98494	0.324638	0.389375	0.132926
	FLSc	TEA016601	1.26564	2.37992	0.634265	0.972623
	MYB5a	TEA004608	20.1493	9.00981	8.78084	2.88545
	MYB5b	TEA031375	5.5843	0.505246	1.29304	0.0830212
	MYB5d	TEA014311	9.18566	0.652317	1.3907	0.177546
	MYB5e	TEA002308	0.881516	0.100053	0.0800187	0.0822076
	MYB6a	TEA018834	0.001	0.001	0.001	0.001
	MYB6b	TEA011004	2.03644	5.14077	0.293485	0.595161
	MYB7a	TEA009412	1.47953	1.41308	1.82555	2.9459
	WD40	TEA000080	50.5011	91.7271	94.616	104.719
	GL3	TEA033721	20.3411	5.57773	4.98007	3.52368
	TT8（BHLH）	TEA010741	15.1858	5.7843	7.6819	3.24019

## Sheet: Supplimental Data Set_5
	Supplimental Data 5. The expression FPKM value of genes in lignin biosynthesis pathway of tea plant under drought stress by simulation of 20%PEG4000 for 24h, 48h, 72h.
	Gene Number	Acess Number in TPIA	PEG-0h	PEG-24h	PEG-48h	PEG-72h
	PALa	TEA023243	25.0704	3.37428	8.75618	2.34429
	PALb	TEA003137	6.13641	13.0984	12.9485	37.6602
	PALc	TEA024587	39.6157	253.56	133.267	48.2858
	PALd	TEA034008	17.5604	62.8996	44.1158	19.233
	PALe	TEA014056	34.0822	81.2651	80.3324	99.2936
	PALf	TEA003374	43.9807	94.1827	64.3463	37.7006
	C4Ha	TEA014864	119.367	105.452	112.185	59.1821
	C4Hb	TEA034001	44.6302	25.1682	28.956	64.8134
	C4Hc	TEA016772	0.70223	3.13452	1.30348	0.617273
	4CLa	TEA025906	22.0933	67.3001	61.203	88.9827
	4CLb	TEA027829	19.9485	120.379	148.47	240.658
	4CLc	TEA034012	16.9524	8.90909	16.6998	10.4503
	HCT1	TEA011691	26.2257	81.1991	80.7021	43.6351
	HCT2	TEA032135	115.067	643.746	368.063	210.636
	C3H	TEA016161	24.1946	21.0876	22.496	52.8538
	COMT	TEA011119	286.33	450.335	468.89	513.854
	CCoAOMT	TEA012735	302.716	973.096	583.018	843.125
	F5H	TEA032005	9.93584	47.3896	37.8615	17.7926
	CCR	TEA032890	63.4052	108.485	159.529	89.0687
	CAD1	TEA001438	0.403398	25.9659	7.96354	1.7136
	CAD2	TEA000393	3.56147	32.7636	28.5094	19.4779
	POD	TEA001789	14.8231	111.746	25.4069	53.2265
	LAC	TEA021330	8.08481	12.1031	1.26092	10.0028

## Sheet: Supplimental Data Set_6
	Supplimental Data 6. The expression FPKM value of MAPK genes in tea plants under drought stress by simulation of 20%PEG4000 for 24h, 48h, 72h.
	Gene number	Acess number in TPIA	PEG-0h	PEG-24h	PEG-48h	PEG-72h
	CsMPK2a	TEA031435	30.2866	16.4249	30.0568	27.403
	CsMPK2b	TEA016315	31.694	16.2675	14.9632	22.2034
	CsMPK3a	TEA026040	473.53	909.68	280.02	428.26
	CsMPK3b	TEA020851	5.86177	7.722	3.2345	0.150587
	CsMPK4a	TEA006436	14.2895	45.3614	75.5913	41.0031
	CsMPK4b	TEA006273	3.25976	8.27004	7.83429	6.51707
	CsMPK4c	TEA021759	15.8243	19.6272	6.10849	11.709
	CsMPK6	TEA024415	30.956	50.1997	59.0094	41.8362
	CsMPK7	TEA032724	4.61885	1.2925	2.77755	4.53236
	CsMPK9a	TEA012905	6.90555	11.561	7.47922	9.12073
	CsMPK9b	TEA015676	7.6391	16.3217	11.971	10.9871
	CsMPK9c	TEA022268	6.68161	8.23753	9.84111	11.1224
	CsMPK16a	TEA026883	38.2413	16.5148	5.63205	16.0705
	CsMPK16b	TEA031053	10.8933	7.19752	7.40415	7.6641
	CsMPK19a	TEA018880	24.1741	47.876	41.2791	39.7648
	CsMPK20	TEA004137	6.94886	2.45955	0.730052	2.50257
